# Supplementary material for: Linking coral fluorescence phenotypes to thermal bleaching in the reef-building Galaxea fascicularis from the northern South China Sea
Source: Mar Life Sci Technol. 2023 Oct 18;6(1):155–67. doi: 10.1007/s42995-023-00190-1 (PMC10902222; doi:10.1007/s42995-023-00190-1)
Supplement: Supplementary file 1 — Supplementary file1 (CSV 3 KB) [file 42995_2023_190_MOESM1_ESM.csv]

ORF ID	Contig ID	Molecule	Method	Length NT	Length AA	GC perc	Gene name	Tax	KEGG ID	KEGGFUN	KEGGPATH	COG ID	COGFUN	COGPATH	PFAM	CAZyDB	CAZyDB NAME	Green_29_01	Green_29_02	Green_29_03	Brown_29_01	Brown_29_02	Brown_29_03	Green_32_01	Green_32_02	Green_32_03	Brown_32_01	Brown_32_02	Brown_32_03	total	Coverage 1	Coverage 2	Coverage 3	Coverage 4	Coverage 5	Coverage 6	Coverage 7	Coverage 8	Coverage 9	Coverage 10	Coverage 11	Coverage 12	Raw read count 1	Raw read count 2	Raw read count 3	Raw read count 4	Raw read count 5	Raw read count 6	Raw read count 7
Merged_123439_788-1444	Merged_123439	CDS	Prodigal	657	219	45.51		k_Eukaryota;n_Opisthokonta;n_Metazoa;n_Eumetazoa;p_Cnidaria;c_Anthozoa;n_Hexacorallia;o_Scleractinia;n_Faviina;f_Euphylliidae;g_Galaxea;s_Galaxea fascicularis							PF01353 [Green fluorescent protein]			355.5563195	69.69664639	103.4516851	0.11885952	0.148240001	0	37.34041082	85.79023101	69.43532363	0.100337716	0.116908305	0.011255082	1024.355	8558.562	1730.204	2404.884	1.248	2.231	0	261.861	783.575	689.994	1.167	0.918	0.228	44356	9870	12703	7	14	0	1390
Merged_749029_248-919	Merged_749029	CDS	Prodigal	672	224	44.79		k_Eukaryota;n_Opisthokonta;n_Metazoa;n_Eumetazoa;p_Cnidaria;c_Anthozoa;n_Hexacorallia;o_Scleractinia;n_Caryophylliina;f_Caryophylliidae;g_Euphyllia;s_Euphyllia ancora							PF01353 [Green fluorescent protein]			51.53647954	25.88947604	6.680403876	0.06562036	0.207089047	0	11.92379545	0.851575408	19.78648919	0.844331206	0	0.021806722	163.853	1263.521	714.501	158.277	0.89	4.435	0	88.179	6.915	197.278	13.094	0	0.39	6576	3750	839	4	20	0	454
Merged_4999_291-950	Merged_4999	CDS	Prodigal	660	220	45.91		k_Eukaryota;n_Opisthokonta;n_Metazoa;n_Eumetazoa;p_Cnidaria;c_Anthozoa;n_Hexacorallia;o_Scleractinia							PF01353 [Green fluorescent protein]			15.7034293	7.718018214	2.440438475	3.118824281	0.831335885	1.243012841	5.588414574	0.739736237	6.865385398	2.693106996	1.929708687	0.519140674	61.108	385.773	199.383	54.602	40.524	16.953	14.32	38.871	6.312	68.647	35.7	17.241	8.664	1968	1098	301	185	79	70	209
																		422.7962283	103.3041406	112.5725275	3.303304161	1.186664932	1.243012841	54.85262084	87.38154265	96.08719821	3.637775918	2.046616992	0.552202479
[truncated: 18 more columns]
