# Supplementary material for: Linking coral fluorescence phenotypes to thermal bleaching in the reef-building Galaxea fascicularis from the northern South China Sea
Source: Mar Life Sci Technol. 2023 Oct 18;6(1):155–67. doi: 10.1007/s42995-023-00190-1 (PMC10902222; doi:10.1007/s42995-023-00190-1)
Supplement: Supplementary file 2 — Supplementary file2 (FAS 8 KB) [file 42995_2023_190_MOESM2_ESM.fas]

>EU709811.1_Acropora_millepora_red_fluorescent_protein_FP597_mRNA_complete_cds
CGGTTTAACAAAGGACATGACGATGAAATACCACATGGAAGGGTCTGTCGATGGGCATAAATTTGTGATCACGGGCCACGGCAATGGAAATCCTTTCGAAGGGAAACAGAC-TGTGAATCTGTG-----TGTGGCTGAAGGGGGACCCCTGCCATTCTCCGAAGACATTTTGTCTGCTGCGTTTGACTACGGAAACAGGGTCTTCACTGAATATCCTCAAGGCATG------GTTGACTTTTTCAAGAATTCATGTCC------AGCTGGATACACATGGCACAGGTCTTTACTCTTTGAAGATGGAGCAGTTTGCACAACCAGTGCAGATATAACAGTGAGTGTTGAGGAGAACTGCTTTTATCACAATTCCAAGTTTCATGGAGTGAACTTTCCTGCTGATGGACCTGTGATGAAAAAGATGAC---AACTAATTGGGAGCCATCCTGCGAGAAAATCATACCAGTACCTAGACAAGGGATATTGAAAGGGGATATTGCCATGTACCTCCTTCTGAAGG---ATGGTGGGCGTTATCGGTGCCAGT-TCGACACAATTTACAAAGCAAAGTCTGACCCGAAAGAGATG---------CCGGAGTGGCACTTCATCCAACATAAGCTCACCCGGGAAGACCGCAGCGA---TGCTAAGAACCAGAAATGGCAACTGGTAGAACATGCTGTTGCT--TCCCGATCCGC-AT-TGCCCG
>EU709810.1_Acropora_millepora_green_fluorescent_protein_FP512_mRNA_complete_cds
AGGCATCGTACAAGAAATGAAGACGAAATACCATATGGAAGGCAGTGTCAATGGCCATGAATTCACGATCGAAGGTGTAGGAACTGGGTACCCTTACGAAGGGAAACAGATGTCCGAATTAGTGATCATCAAGCCTGCAGGAAAACCCCTTCCATTCTCCTTTGACATACTGTCATCAGTCTTTCAGTATGGAAACAGGTGCTTCACAAAATACCCTGCAGACATG------CCTGACTATTTCAAGCAAGCATTTCC------AGATGGAATGTCATATGAAAGGTCATTTCTATTTGAGGATGGAGCAGTTGCTACAGCCAGC-----TGGAAAATTC-GTCTCGAAGGAAATTGCTTCATCCACAATTCCATCTTTCATGGCGTGAACTTTCCCGCTGATGGACCCGTAATGAAAAAGAAGAC---AATTGGCTGGGATAAGTCCTTCGAAAAAATGA---CTGTGTCTA---AAGAGGTGCTAAGAGGTGATGTGACTATGTTTCTTATGCTCGAAG---GAGGTGGTTCTCACAGATGCCAGT-TTCACTCCACTTACAAAACAGAG---AAGCCGGTCACACTG---------CCCCCGAATCATGTCGTAGAACATCAAATTGTGAGGACCGACCTTGGCCAAAGTGCAAAAGGCTTTACAGTCAAGCTGGAAGCACATGCTGCGGCTCATGTTAACCCTTTGA-AGGTTA
>EU709808.1_Acropora_millepora_cyan_fluorescent_protein_FP484_mRNA_complete_cds
AGGCATCGTACAAGAAATGAAGACGAAATACCATATGGAAGGCAGTGTCAATGGCCATGAATTCACGATCGAAGGTGTAGGAACTGGAAACCCTTACGAAGGCACACAGATGTCCGAATTAGTGATCACCAAGCCTGCAGGAAAACCCCTTCCATTCTCCTTTGACATTCTGTCAACAGTCTTTCAATATGGAAACAGGTGCTTCACAAAGTACCCTGAAGGAATG------ACTGACTATTTCAAGCAAGCATTCCC------AGATGGAATGTCATATGAAAGGTCATTTCTATATGAGGATGGAGGAGTTGCTACAGCCAGC-----TGGAACATTC-GTCTTGAGAGAGATTGCTTCATCCACAAATCCATCTATCATGGCGTTAACTTTCCCGCTGATGGACCCGTAATGAAAAAGAAGAC---CATTGGCTGGGATAAAGCCTTCGAAAAAATGA---CTGTGTCCA---AAGACGTGTTAAGAGGTGATGTGACCGAGTTTCTTATGCTCGAAG---GAGGTGGTTACCACAGCTGCCAGT-TTCACTCCACTTACAAACCAGAA---AAGCCGGTTACACTG---------CCCCCGAATCATGTCGTGGAACATCACATTGTGAGGACTGACCTTGGCCAACGTGCAAAAGGCTTCACAGTCAAGCTGGAAGAACATGCTGCGGCTCATGTTAACCCTTTGA-AGGTTA
>Merged_123439
TGTGATTAAACCAGAAATGAAGATCAAGCTGTGTATGAGAGGCACTGTAAACGGGCATAATTTCGTGATTGAAGGAGAAGGAAAAGGAAACCCTTACGAGGGAACACAGAT-TTTAGACCTGAA-----CGTCACTGAAGGCGCACCTCTGCCTTTCGCTTACGATATCTTGACAACAGTGTTCCAGTACGGCAACAGGGCATTCACCAAGTACCCAGCAGATATT------CAGGACTATTTCAAGCAGACTTTTCC------TGAGGGGTATCACTGGGAAAGAAGCATGACTTATGAAGACCAGGGCATTTGCACCGCCACAA-----GCAACA-TAAGCATGCGTGGCGACTGTTTTTTCTATGACATTCGTTTTGATGGTGTGAACTTTCCTCCCAATGGTCCGGTTATGCAGAAGAAGAC---TCTTAAATGGGAGCCATCCACTCAGAAAATGT---ACGTACGTG---ATGGAGTGCTGAAGGGTGATGTTAACATGGCTCTGTTGCTTGAAG---GAGGTGGCCATTACCGATGTGATT-TCAAAACTACTTACAAAGCAAAG---AAGGATGTCCGTTTG---------CCAGACTATCACTTTGTGGACCACCGCATTGAGATTTTGAAGCATGACAA------AGATTACAACAAGGTCAAGCTCTATGAGAATGCCGTTGCTCGCTATTCTATGCTGC-CGAGTC
>Merged_749029_green_fluorescent_GFP-like_protein_mRNA
TGTGATTAAACCAGACATGCAGATCAAGCTGCGTATGGGAGGCACTGTAAACGGGCACCGTTTCGTGATTGAAGGCGAAGGAAAAGGAAAGCCTTACGAGGGAACACAGAC-TATAAACCTGAA-----AGTCACTGAAGGCGCACCTCTGCCTTTCGCTTATGATATCTTGACACCAGCGTTTCAGTACGGCAACAGGGCATTTACCAATTATCCAGCGGATATA------CAAGACTATTTCAAGCAGACTTTTCC------TGAAGGGTATTCCTGGGAACGAATCATGATTTATGAAGATCAGGGCATGTGTATGGCAACCA-----GCAACA-TAAGGCTGGAAGGGAACTGTTTTTTCTATGACATTCGATTTCATGGTGTGAACTTTCCCCCAAATGGACCAGTTATGCAGAAGAAGAT---ACAGAAATGGGAGCCATCTACTGAGAAAATGT---ACGAGCGTG---ATGGGGTGTTGAAAGGTGATGTTAACATGGCTCTGTTGCTTAAAG---GAGGTGGCCATTACCGATGTGACT-TCAGAAGTACTTACAAGGCCAAG---AAAAGAGTCACCTTG---------CCAGATTACCATTATGTGGACCACCGCATCGAGATTTTGAGCCATGAGAA------AGATTACAACAAAGTTGCGCTGTATGCGATTGCCAAGGCTCGTTATTCTTTGATGC-CGGTTG
>Merged_4999
TTCGATTGGAGAAGAAATGATGACCAAGCTGCATATGGAAGGCGTCGTAAACGGGCACAGCTTCACTATTGAAGGAGAAGGAAAAGGAAACCCTTTCACGGGAGTGCAGGA-TATGAAACTTGT-----CGTCACCAAAGGCGCACCTCTGCCTTTCGCTTACGATATCTTGACACCAGCATTCATGTACGGCAACAGGGCATTCACCAAATACCCAGCAGATATA------CCAGACTATTTTAAGCAGGCTTTTCC------TGAAGGGTATCACTGGGAACGAAnnATGGCTTACGAAAGCCAGGGAATATGTATGGCAACCA-----GCCACA-TAAGTATGAAAGGCAACTGTTTTTTCTATGACGTTGAATTCCATGGTGTGAACTTTCCCCCCAATGGGCCAGTTATGCAGAAGAGGGT---ACAGAAATGGGAGCCATCCACTGAGAAGATGT---ATGTACGAG---ACGGGGTGCTGAAGGGTGCTGCTGACATGACTCTGTTGCTTGAAG---GAAGTGGTCATTACCGAGTTGACT-TCAGAACTACTTACAAGGCGAAG---AAAAATGTCATGTTG---------CCAGATTATCATTATGTTGACCACCGCATCGATATTCTGGACCATGACAA------AAATTACAGCAATGTTGACCTGCATGCCATTGCCGAGGCTCGTTATTCTATGCTGC-CAAGTG
>AY679111.1_Montastraea_cavernosa_green_fluorescent_protein_G2_mRNA_complete_cds
TGTGATAAAACCAGACATGAAGATCAAGCTGCGTATGGAAGGCGCTGTAAACGGGCACAACTTCGTGATTGAAGGAGAAGGAAAAGGCAAGCCTTTCGAGGGAACACAGAC-TATAAACCTTAC-----AGTCAAAGAAGGCGGACCTCTGCCTTTTGCTTACGATATCTTGACAGCAGCATTCCAGTACGGCAACAGGGCATTCACCAAATACCCAAGAGACATA------GCAGACTATTTCAAGCAGTCTTTTCC------TGAGGGGTATTCCTGGGAACGAAGCATGACTTATGAAGACCAGGGCATTTGCATCATCAAGA-----GCGACA-TAAGAATGGAAGGCGACTGCTTTATCTATGAAATTCGATATGATGGTGTGAACTTTCCCCCAAGTGGTCCAGTTATGCAAAAGAAGAC---GCTGAAATGGGAGCCATCCACTGAGAAAATGT---ATGTGCGTG---ATGGAGTGCTGAAGGGTGAAGTTAACATGGCTCTGTTGCTTGAAG---GAGGTGGCCATTACCGATGTGACT-TTCGAAGTACTTACAAAGCGAAG---AAACGTGTTCAGTTG---------CCAGACTATCACTTTGTGGACCACCGCATTGAGATTTTGAGCCATGACAA------TGACTACAACACCGTAAAGCTGTCCGAGAATGCCGAGGCTCGCTATTCTATGCTGC-CGAGGC
>AY056460.1_Montastraea_cavernosa_cyan_fluorescent_protein_mRNA_complete_cds
TGTGATTAAATCAGTCATGAAAATCAAGCTGCGTATGGACGGCATTGTAAACGGGCACAAGTTCATGATTACAGGAGAAGGTGAAGGCAAGCCTTTCGAGGGAACACACAC-TATAATACTTAA-----AGTCAAAGAAGGCGGACCTCTGCCTTTCGCTTACGACATCTTGACAACAGCATTTCAGTACGGCAACAGGGTATTCACCAAATACCCAAAAGACATA------CCAGACTATTTCAAGCAGTCGTTTCC------TGAGGGGTATTCCTGGGAAAGAAGCATGACTTTCGAAGACCAGGGCGTTTGCACCGTCACAA-----GCGACA-TAAAGTTGGAAGGCGACTGTTTTTTCTACGAAATTCGATTTTATGGTGTGAACTTTCCCTCCAGTGGTCCAGTTATGCAGAAGAAGAC---GCTGAAATGGGAGCCATCCACTGAGAATATGT---ACGTGCGTG---ATGGAGTGCTACTGGGGGATGTTAGCAGGACGCTGTTGCTTGAAG---GGGATAAACATCACCGATGTAACT-TCAGAAGTACTTACGGGGCAAAG---AAGGGTGTCGTGTTG---------CCAGAATATCACTTTGTGGACCACCGAATTGAAATTCTGAGCCATGACAA------AGATTACAACACCGTTGAGGTGTATGAGAATGCCGTTGCTCGCCCTTCTATGCTGC-CGGTTA
>AY037771.1_Scolymia_cubensis_scubFP_4.4_mRNA_complete_cds
TGTCGTTAAGGACTTCATGAAGATCACACTGCGTATGGACGGTGCTGTAAACGGGAAGCCCTTCGCGGTTAATGGAACAGGAGATGGCAACCCTTATGGTGGAATACAGAG-TTTGAAGCTTAC-----CGTCGATGGCAACAAACCTCTGCCTTTTGCTTTTGATATCTTGTCAGCAGCATTCCAGTATGGCAACAGGGCATTCACCGAATACCCAAAAGAGATA------TCAGACTATTTCAAGCAGTCGTTTGAGTTTGGCGAGGGGTTTACCTGGGAACGAAGTTTCACTTTCGAAGACGGGGCCATTTGCGTCGCCACGA-----ACGATA-TAAAGATGGTTGGCGATGAGTTTCAATATAACATTCGATTTGATGGTGTGAATTTCCCTGAAGATGGTCCWGTYATGCAGAAGAAAAC---GGTGAAGTGGGAGCCATCCACAGAGATAATGC---GTGTGCAAG---GTGGAGTGCTAAAGGGTGAGGTTAACATGGCTCTGTTGCTTAAAG---ACAAAAGCCATTACCGATGTGACT-TCAAAACTACTTACAAAGCTAAG---AATCCTGTCCCGCCGACGGCGCTTCCAGRCTACCACTATGTGGATCACTGTATTGAAATCACCGAGGAAAATAG------GGATTAC------GTTAAGCTGCAGGAGTATGCTAAAGCTCGTTCTGGCCTGCACC-TGCCCG
>AY151052.1_Aequorea_coerulescens_green_fluorescent_protein_mRNA_complete_cds
ACTTTTCACTGGAGTTGTCCCAATTCTTATTGAATTAAATGGTGATGTTAATGGGCACAAATTCTCTGTCAGTGGAGAGGGCGAAGGTGATGCGACATACGGAAAGTTAACCCTTAAATTTATT------TGCACTACAGGAAAACTAC--CTGTTCCATGGCCAACACTTGTCACTA-CTTTCTCTTATGGTGTTCAATGCTTTTCAAGATATCCAGATCATATGAAACAGCATGACTTCTTCAAGAGTGCCATGCC------TGAAGGTTATATACAGGAAAGAACTATATTTTTCAAAGATGACGGGAACTACA-AGTCGCGT-----GCTGAAGTCAAGTTCGAAGGTGATACCCTGGTTAATAGAATTGAGTTAACAGGTACTGATTTTAAAGAAGATGGAAACATCCTTGGAAATAAAATGGAATACAACTATAACGCACATAATGTATACATCATGACAGACAAAGCAAAAAATGGAATCAAAGTTAACTTCAAAATTAGACACAACATTGAAGATGGAAGCGTTCAACTTGCAGACCATTATCAACAAAATACTCCAATTGGCGA-TGGCCCTGTCCTTTTA---------CCAGATAACCATTACCTGTCCACACAATCTACCCTTTCCAAAGATCCCAACGAAAAGAGAGATCACATGATCTATTTTGAGTTTGTAACAGCTGCT-GCGATTACACATGGCATGGATG
