# Supplementary material for: Linking coral fluorescence phenotypes to thermal bleaching in the reef-building Galaxea fascicularis from the northern South China Sea
Source: Mar Life Sci Technol. 2023 Oct 18;6(1):155–67. doi: 10.1007/s42995-023-00190-1 (PMC10902222; doi:10.1007/s42995-023-00190-1)
Supplement: Supplementary file 3 — Supplementary file3 (CSV 5 KB) [file 42995_2023_190_MOESM3_ESM.csv]

OTU_ID	Green_29_01	Green_29_02	Green_29_03	Green_32_01	Green_32_02	Green_32_03	Brown_29_01	Brown_29_02	Brown_29_03	Brown_32_01	Brown_32_02	Brown_32_03
Ubiquinol-cytochrome c reductase iron-sulfur subunit	158.762649	143.5478456	139.7910488	23.94577505	77.5623129	53.10259331	7.535974186	10.74459718	8.170558674	11.21246598	9.798876992	9.547379503
Ubiquinol-cytochrome c reductase subunit 7	344.2807813	281.3856726	280.4568319	92.05358299	200.2504061	137.7235263	20.78228551	23.27503275	21.77788872	32.54644387	24.79078643	29.26057529
Ubiquinol-cytochrome c reductase subunit 6	68.30711182	67.13900708	94.77781449	25.71837419	118.9878553	50.54978899	2.177004607	1.080668759	1.185924633	3.041961299	3.036191059	1.684995915
Ubiquinol-cytochrome c reductase core subunit 2	50.9952858	44.9592998	59.50145293	12.97683748	43.80358731	25.42678369	3.958413568	5.931112258	4.433099224	6.454635151	4.591522893	5.705532977
NADH dehydrogenase (ubiquinone) 1 beta subcomplex subunit 9	29.4543336	27.32069904	35.81589589	13.22782497	22.85142626	19.82820137	0.616736068	0.610555674	0.70590752	1.006219789	0.922314642	0.776187016
NADH dehydrogenase (ubiquinone) 1 beta subcomplex subunit 8	91.95219341	88.62008259	101.6356402	31.69893543	89.3003426	53.25181778	9.457438749	9.641753278	8.234732085	10.01559402	8.206308852	10.31798244
NADH dehydrogenase (ubiquinone) 1 alpha subcomplex subunit 9	55.76928296	58.58385369	70.53091216	27.00860674	57.91966192	38.77437953	3.651274092	5.434388998	4.433099224	7.202415331	4.161873215	4.55800469
NADH dehydrogenase (ubiquinone) 1 alpha subcomplex subunit 7	34.29325155	32.98504745	37.91893183	12.18465822	42.54480887	23.10314552	0.447195077	0.638644191	0	0.925722206	0.177588534	0.629604936
V-type H+-transporting ATPase subunit A	50.84109891	44.282886	23.7957598	8.282587112	18.32045801	11.70346195	3.334306153	4.712957597	3.645049738	3.957091717	2.984633097	4.344413659
F-type H+-transporting ATPase subunit delta	39.35011789	52.82816473	58.83679256	15.31023678	64.47038297	33.08253191	0.604450489	1.355640564	1.588933654	1.641727024	1.414979607	1.778529242
F-type H+-transporting ATPase subunit O	35.72614628	27.59225202	30.98763762	10.02381281	24.73483783	19.7615833	2.985395708	3.511064709	1.609469145	3.304637622	4.886549006	3.457941077
F-type H+-transporting ATPase subunit 6	174.3818971	163.8390253	191.6758841	94.30070535	182.2153135	119.3422694	11.94649706	12.72409851	9.95971337	15.92581131	15.77673618	12.38827982
F-type H+-transporting ATPase subunit d	240.370409	210.9077981	254.3846964	108.5638537	214.7120899	150.6047957	7.946312526	10.67511506	9.95201256	11.0472341	9.953550876	8.828429299
F-type H+-transporting ATPase subunit c	417.85923	380.4877004	487.0238635	205.2528619	366.5835503	280.4967021	0.958275166	2.66397415	1.283468218	2.03574151	1.320456677	1.825993916
Aurora kinase A	26.95256433	22.99560057	11.34170036	6.184488577	8.094864886	6.795042801	1.648724708	1.482778065	1.891832153	1.078243942	1.274627378	1.033054662
Sspeedy	48.9850597	41.92778101	48.57990058	0.211770693	28.58727059	16.46532136	0	0.028088518	0.046204856	0	0	0.029316416
Meiotic recombination protein DMC1	83.61334893	56.43117912	64.25279887	0.564721849	33.7238476	18.47185753	0.058970779	0	0.500552605	0.050840579	0	0.233135309
Cyclin-dependent kinase 1	87.33354245	105.3354032	52.48176693	10.55323954	26.33922546	19.00213734	6.528556704	9.332779583	6.045135306	6.643168964	6.138261734	6.156447377
Cyclin-dependent kinase regulatory subunit CKS1	736.7513426	739.6276331	438.7883466	36.65593832	374.6308542	143.7724468	3.479275986	5.505349464	7.48261971	3.760084474	4.809212064	3.858598764
Testis-expressed sequence 12 protein	83.19136376	69.24724571	111.5871787	0.858847811	89.64278106	35.53940621	0.039313853	0	0.082141966	0.033893719	0	0.025128357
Synaptonemal complex protein 1	55.01805659	37.84090857	52.46799159	0.580408567	34.04092026	14.20563654	0.07617059	0.044350291	0.051338729	0.10803623	0.028643312	0.082365169
Synaptonemal complex central element protein 2	134.2678006	105.5526456	162.0772604	0.858847811	95.76862476	44.9778539	0.361196024	0.112354071	0.284929944	0.076260868	0	0.206610932
SUN domain-containing protein 1/2	25.27737591	27.15529858	13.8419254	0.505896656	6.071941346	1.846652808	0	0.054698692	0.297764627	0	0	0.231739289
Centrosomal protein POC5	22.73734974	20.59359098	13.64562674	1.364744467	7.276817436	4.055707899	0	0	0	0.033893719	0	0
Thioredoxin domain-containing protein 3	56.58890801	44.63960787	46.17495501	12.54937441	43.25188089	20.11865614	2.525915052	2.794068337	2.189596779	2.696669034	2.546390426	2.649645606
High mobility group protein B3	705.8293353	529.3851398	1157.390676	5.572706575	948.8304084	398.0962429	0.710106469	0.536638522	0.628899427	0.889710129	1.237391073	1.003738246
LisH domain-containing protein FOPNL	87.01821286	88.61884826	43.61962859	6.102133308	50.45894234	19.25528599	2.299860397	3.942740876	1.499090878	3.056789801	2.076640111	1.972575996
Protein dpy-30	64.7341494	63.11138257	51.09504891	24.44775003	31.79604586	35.51542371	0.063885011	0.078352181	0.066740347	0.319871975	0.174724202	0.164730338
Bromodomain adjacent to zinc finger domain protein 1A	28.74947923	27.64656262	15.71192843	1.470629814	12.12168761	3.184343587	0	0.036958576	0.064173411	0.101681158	0	0
Histone chaperone ASF1	37.77926647	42.34868814	50.12733095	24.1849975	38.00432845	33.83931315	3.439962133	3.879172125	3.221505227	3.573669019	4.614437543	4.25786043
