# Supplementary material for: Linking coral fluorescence phenotypes to thermal bleaching in the reef-building Galaxea fascicularis from the northern South China Sea
Source: Mar Life Sci Technol. 2023 Oct 18;6(1):155–67. doi: 10.1007/s42995-023-00190-1 (PMC10902222; doi:10.1007/s42995-023-00190-1)
Supplement: Supplementary file 4 — Supplementary file4 (CSV 5 KB) [file 42995_2023_190_MOESM4_ESM.csv]

OTU_ID	Green_29_01	Green_29_02	Green_29_03	Green_32_01	Green_32_02	Green_32_03	Brown_29_01	Brown_29_02	Brown_29_03	Brown_32_01	Brown_32_02	Brown_32_03
CCAAT/enhancer-binding protein epsilon-like	3151.166205	4146.101846	3409.401225	8335.776851	6163.524612	7355.135529	7240.098129	4199.951867	6637.191494	5907.950644	5841.199083	5352.035632
Profilin	886.4830451	836.3116051	772.0208194	5.380544279	623.4884984	253.2605717	0.343996213	0.035480233	1.817390996	0.586785014	1.982117182	1.055390979
Cofilin	549.9185641	665.5924145	705.1587407	2.878512756	608.1738891	247.7925608	0	0	0	0	0.134623566	0.096325367
Adhesion G protein-coupled receptor L1	323.0006716	263.1768105	190.500388	763.5784511	641.5457861	677.420467	201.0141872	143.5071935	179.9910159	185.7990136	328.8538636	136.5181736
Plastin-2	235.4746854	217.6583585	109.7389866	1.882406162	90.3752189	30.70293457	0.083541938	0.005913372	0.066740347	0.072024153	0.057286624	0.083761189
Ficolin	54.78387801	52.94295758	32.87715571	136.2940495	95.64496643	155.3799787	67.98593732	57.99539728	34.18645945	72.09617746	119.4426105	70.02574985
Gliomedin	64.32955372	55.52517961	38.45617026	121.1720533	89.9693659	106.4636647	19.81172477	17.18721613	17.43463227	17.44679196	29.64009913	13.08489371
Folate receptor	4.487650071	3.094469707	2.869863453	0.098041988	0.076097437	0.945976547	115.2141603	25.64038161	88.42069246	28.90710577	23.56771701	28.89202606
Peroxidase	201.1710001	199.0940089	129.1610745	416.1725506	296.8275661	368.1527542	1.540611612	1.846450451	1.524760243	2.592869519	2.300057943	1.648699399
Peroxiredoxin 6, 1-Cys peroxiredoxin	58.45538092	66.3428631	68.99725713	182.8796803	86.81449298	154.6498447	61.85543338	99.56049007	75.59114415	96.62252002	71.38199752	87.92411988
Heat shock transcription factor 1	206.3182919	182.9032793	107.0539424	1.474551493	47.19309399	25.90376905	0	0	0	0.044485506	0	0
Synaptonemal complex protein 3	262.0122203	218.1459195	368.5845988	1.490238211	243.6227746	111.7158331	0	0.109397385	0.061606474	0.025420289	0.243468151	0.210798992
Synaptonemal complex central element protein 2	134.2678006	105.5526456	162.0772604	0.858847811	95.76862476	44.9778539	0.361196024	0.112354071	0.284929944	0.076260868	0	0.206610932
Histone H3	115.9543394	106.759822	168.915571	0.294125963	101.8944685	40.64767956	0.093370401	0	0.097543585	0.31563526	0	0
Radial spoke head protein 1	113.085072	114.052254	87.49869283	1.73730402	70.11110551	29.11209514	0.132684254	0.124180815	0	0.112272945	0	0.086553228
Testis-expressed sequence 12 protein	83.19136376	69.24724571	111.5871787	0.858847811	89.64278106	35.53940621	0.039313853	0	0.082141966	0.033893719	0	0.025128357
Cyclin-dependent kinase regulatory subunit CKS1	270.3394718	273.6229602	146.7728526	16.67890293	140.7517223	48.99092623	0	0.119745786	0	0.080497583	0.395277704	0.125641783
Cyclin-dependent kinase 1	87.33354245	105.3354032	52.48176693	10.55323954	26.33922546	19.00213734	6.528556704	9.332779583	6.045135306	6.643168964	6.138261734	6.156447377
G1/S-specific cyclin-D2	33.48058229	48.84497616	55.85213457	114.3797044	79.64230952	84.71952776	90.31620579	60.58841097	101.5890764	85.98201055	72.97170133	74.37295555
Ubiquinol-cytochrome c reductase subunit 7	242.453671	203.2327232	194.6708736	64.70771181	136.4395342	96.11921133	13.03499937	14.36801596	13.20688796	18.55469291	16.95111197	18.34788841
NADH dehydrogenase (ubiquinone) Fe-S protein 3	106.6358865	90.71721224	95.08775975	30.16555874	63.30672633	51.75690836	27.55409668	40.33954641	31.92498845	37.70888097	31.98025771	35.79534403
Ubiquinol-cytochrome c reductase iron-sulfur subunit	82.52824419	78.51460852	76.64946104	13.83960697	44.96407323	28.47789114	3.290078068	4.89922882	3.722057831	5.75769555	4.471220983	4.725527068
Ubiquinol-cytochrome c reductase cytochrome c1 subunit	69.21832157	68.48813169	81.34685354	22.62024738	43.11236892	36.39744691	17.02044121	27.37743467	18.1200043	30.2543811	21.0499699	21.74859267
Heme binding protein 2	105.1021326	104.8564825	105.422712	24.09087719	12.86363762	23.62543117	156.5797049	59.35547288	121.028486	45.54256682	41.38672133	40.6897895
Fatty acid hydroxylase domain-containing protein 2	90.28512009	80.72529669	105.7728354	22.35749485	47.80504422	39.68038524	33.08752148	27.65979819	29.58650936	23.92261069	24.53586095	32.56495418
Aquaporin-4	97.84723361	87.71902041	92.87337311	0.623547041	55.98234799	31.99266034	0.10565598	0	0.138614568	0.044485506	0	0.171710437
Solute carrier family 24 (Na/K/Ca exchanger)	303.7922309	260.1329484	168.5229737	3.698143772	61.51843655	41.41245497	0.142512717	0.140442588	0.100110521	0.059314009	0.017185987	0.108889545
Inorganic ion transport	88.71890587	81.33875957	57.29969369	434.926022	274.4485781	410.7643344	179.8338489	282.3043861	60.22802959	370.2782905	557.1381949	253.9876568
cAMP-dependent protein kinase regulator	134.5622627	126.2992937	122.4421502	16.03182581	94.84911406	43.78938759	2.975567245	3.284878225	2.831330888	2.478478217	2.892974499	2.773891369
Atrial natriuretic peptide receptor B	182.9131854	164.2969624	137.6088046	2.643211986	44.26334266	38.81967981	0.285025434	0.230621514	0.164283932	0.120746375	0.295026112	0.139601981
Leucyl aminopeptidase	40.34595654	52.39121129	46.5491852	130.6115359	58.23356384	103.1274319	216.7839565	248.3956319	211.7055156	219.9744743	295.9083263	187.7646649
