# Supplementary material for: Linking coral fluorescence phenotypes to thermal bleaching in the reef-building Galaxea fascicularis from the northern South China Sea
Source: Mar Life Sci Technol. 2023 Oct 18;6(1):155–67. doi: 10.1007/s42995-023-00190-1 (PMC10902222; doi:10.1007/s42995-023-00190-1)
Supplement: Supplementary file 5 — Supplementary file5 (FAS 6 KB) [file 42995_2023_190_MOESM5_ESM.fas]

>Galaxea_fascicularis_green
ACGGGGTGTTTTTTGTCCATGCATTATTGCGCAGAGGTCGGTTTGGCTTTTGCATCGGTGGGACATATTATGCGCGATGTGAACTATGGGTTTTTATTAAGATATTTTCATGCTAATGGAGCCTCTCTGTTTTTTTTGTGTCTCTATCTTCATATTGGGAGAAGTTTGTATTATGGGGGTTATTTGAAAGCCCCGGTTTGGCGAGTTGGTATCGTAATACTTCTTTTGACGATGGCAACGGCTTTTTTGGGTTATGTGTTACCTTGAGGTCAAATGTCTTTTTGGGGGGCGACAGTTATTACAAATCTATTGTCCGCTCTTCCCTATGTGGGGACAGATGTTGTGCAATGAGTTTGGGGGGGGTTTAGTGTTTCTGGGGCTACGCTCACTAGATTTTTTAGTCTGCATTTTCTCTTTCCTTTTCTTTTAGTGATCTTAGTCGGGGCTCATTTAATATTTTTACATGTAGAGGGGTCAAATAGTCCTGTGGGGTCTAAGTTCCCTGTGGATGATGTCGTTTTTCATGTTTACTACACATCCAAGGATTGATATGGAATAGTAGTTACGCTTATGTGATTAAGTATTATTGTGTATTTGGTGCCTAATTTATTGGGGGATCCAGAAAATTTTATTCAAGCCAATTCACTGGTGACTCCAGTGCATATTCAGCCTGAGTGATATTTTTTATTTGCTTATGCAATTTTGCGCTCAATACCGAATAAATTTGGGGGGGTTGTGTCTATGTTTTTTAGTATATTAATTTTATTTTTTTTT
>Galaxea_fascicularis brown
ACGGGGTGTTTTTTGTCCATGCATTATTGCGCAGAGGTCGGTTTGGCTTTTGCATCGGTGGGACATATTATGCGCGATGTGAACTATGGGTTTTTATTAAGATATTTTCATGCTAATGGAGCCTCTCTGTTTTTTTTGTGTCTCTATCTTCATATTGGGAGAAGTTTGTATTATGGGGGTTATTTGAAAGCCCCGGTTTGGCGAGTTGGTATCGTAATACTTCTTTTGACGATGGCAACGGCTTTTTTGGGTTATGTGTTACCTTGAGGTCAAATGTCTTTTTGGGGGGCGACAGTTATTACAAATCTATTGTCCGCTCTTCCCTATGTGGGGACAGATGTTGTGCAATGAGTTTGGGGGGGGTTTAGTGTTTCTGGGGCTACGCTCACTAGATTTTTTAGTCTGCATTTTCTCTTTCCTTTTCTTTTAGTGATCTTAGTCGGGGCTCATTTAATATTTTTACATGTAGAGGGGTCAAATAGTCCTGTGGGGTCTAAGTTCCCTGTGGATGATGTCGTTTTTCATGTTTACTACACATCCAAGGATTGATATGGAATAGTAGTTACGCTTATGTGATTAAGTATTATTGTGTATTTGGTGCCTAATTTATTGGGGGATCCAGAAAATTTTATTCAAGCCAATTCACTGGTGACTCCAGTGCATATTCAGCCTGAGTGATATTTTTTATTTGCTTATGCAATTTTGCGCTCAATACCGAATAAATTTGGGGGGGTTGTGTCTATGTTTTTTAGTATATTAATTTTATTTTTTTTT
>AB441286.1_Galaxea_fascicularis_mitochondrial_Cytb_gene_for_cytochrome_b_partial_cds_isolate:_OK39
ACGGGGTGTTTTTTGTCCATGCATTATTGCGCAGAGGTCGGTTTGGCTTTTGCATCGGTGGGACATATTATGCGCGATGTGAACTATGGGTTTTTATTAAGATATTTTCATGCTAATGGAGCCTCTCTGTTTTTTTTGTGTCTCTATCTTCATATTGGGAGAAGTTTGTATTATGGGGGTTATTTGAAAGCCCCGGTTTGGCGAGTTGGTATCGTAATACTTCTTTTGACGATGGCAACGGCTTTTTTGGGTTATGTGTTACCTTGAGGTCAAATGTCTTTTTGGGGGGCGACAGTTATTACAAATCTATTGTCCGCTCTTCCCTATGTGGGGACAGATGTTGTGCAATGAGTTTGGGGGGGGTTTAGTGTTTCTGGGGCTACGCTCACTAGATTTTTTAGTCTGCATTTTCTCTTTCCTTTTCTTTTAGTGATCTTAGTCGGGGCTCATTTAATATTTTTACATGTAGAGGGGTCAAATAGTCCTGTGGGGTCTAAGTTCCCTGTGGATGATGTCGTTTTTCATGTTTACTACACATCCAAGGATTGATATGGAATAGTAGTTACGCTTATGTTATTAAGTATTATTGTGTATTTGGTGCCTAATTTATTGGGGGATCCAGAAAATTTTATTCAAGCCAATTCACTGGTGACTCCAGTGCATATTCAGCCTGAGTGATATTTTTTATTTGCTTATGCAATTTTGCGCTCAATACCGAATAAATTTGGGGGGGTTGTGTCTATGTTTTTTAGTATATTAATTTTATTTTTTTTT
>AB441287.1_Galaxea_fascicularis_mitochondrial_Cytb_gene_for_cytochrome_b_partial_cds_isolate:_OK40
ACGGGGTGTTTTTTGTCCATGCATTATTGCGCAGAGGTCGGTTTGGCTTTTGCATCGGTGGGACATATTATGCGCGATGTGAACTATGGGTTTTTATTAAGATATTTTCATGCTAATGGAGCCTCTCTGTTTTTTTTGTGTCTCTATCTTCATATTGGGAGAAGTTTGTATTATGGGGGTTATTTGAAAGCCCCGGTTTGGCGAGTTGGTATCGTAATACTTCTTTTGACGATGGCAACGGCTTTTTTGGGTTATGTGTTACCTTGAGGTCAAATGTCTTTTTGGGGGGCGACAGTTATTACAAATCTATTGTCCGCTCTTCCCTATGTGGGGACAGATGTTGTGCAATGAGTTTGGGGGGGGTTTAGTGTTTCTGGGGCTACGCTCACTAGATTTTTTAGTCTGCATTTTCTCTTTCCTTTTCTTTTAGTGATCTTAGTCGGGGCTCATTTAATATTTTTACATGTAGAGGGGTCAAATAGTCCTGTGGGGTCTAAGTTCCCTGTGGATGATGTCGTTTTTCATGTTTACTACACATCCAAGGATTGATATGGAATAGTAGTTACGCTTATGTGATTAAGTATTATTGTGTATTTGGTGCCTAATTTATTGGGGGATCCAGAAAATTTTATTCAAGCCAATTCACTGGTGACTCCAGTGCATATTCAGCCTGAGTGATATTTTTTATTTGCTTATGCAATTTTGCGCTCAATACCGAATAAATTTGGGGGGGTTGTGTCTATGTTTTTTAGTATATTAATTTTATTTTTTTTT
>gi|124507294|gb|EF363316.1|_Acropora_humilis_from_Indonesia_cytochrome_b_(cytb)_gene_partial_cds_mitochondrial
ACGGGGTGCTTTTTGTCCATGCATTATTGTGCAGAGGTCGGCTTGGCTTTTGCATCGGTGGGACATATTATGCGCGATGTAAACTATGGGTTTTTATTAAGATATTTTCATGCTAATGGGGCTTCTCTGTTTTTTTTATGTCTTTATTTTCATATTGGGAGAAGTTTGTATTATGGGGGTTATTTGAAAGGTCCGGTTTGGCGAGTTGGCATTGTAATATTTCTTTTGACGATGGCGACGGCTTTTCTGGGCTATGTGCTACCTTGAGGTCAAATGTCTTTCTGGGGGGCGACGGTTATTACAAATCTATTGTCCGCAATACCCTATGTGGGGACAGATGTTGTGCAATGAGTTTGAGGGGGTTTTAGTGTCTCTGGGGCCACGCTCACTAGATTTTTTAGTCTGCACTTTCTTTTCCCCTTTATTTTAGCAATTTTAGTTGTGGTTCATTTAATATTTTTACATATAGAGGGATCCAATAGTCCTGTGGGGTCGAAGACTCCTGTGGACGATGTGGTATTTCATGTTTATTATACATCTAAAGACTGATATGGAATAGTGGTTACGCTTATGTTATTGAGTATAGTTGTGTATTTAATGCCTAATTTATTGGGCGATCCAGAAAATTTTATTCAAGCTAACTCATTAGTAACCCCAGTGCACATTCAGCCTGAGTGATACTTTTTATTTGCTTATGCAATTTTGCGCTCAATACCGAATAAATTCGGGGGGGTTGTGTCTATGTTTTTAAGTATATTAATTTTATTTTTTTTC
>gi|4416233|gb|AF099651.1|_Acropora_formosa_cytochrome_b_(cytb)_gene_mitochondrial_gene_encoding_mitochondrial_protein_partial_cds
ACGGGGTGCTTTTTGTCCATGCATTATTGTGCAGAGGTCGGCTTGGCTTTTGCATCGGTGGGACATATTATGCGCGATGTAAACTATGGGTTTTTATTAAGATATTTTCATGCTAATGGGGCTTCTCTGTTTTTTTTATGTCTTTATTTTCATATTGGGAGAAGTTTGTATTATGGGGGTTATTTGAAAGGTCCGGTTTGGCGAGTTGGCATTGTAATATTTCTTTTGACGATGGCGACGGCTTTTCTGGGCTATGTGCTACCTTGAGGTCAAATGTCTTTCTGGGGGGCGACGGTTATTACAAATCTATTGTCCGCAATACCCTATGTGGGGACAGATGTTGTGCAATGAGTTTGAGGGGGTTTTAGTGTCTCTGGGGCCACGCTCACTAGATTTTTTAGTCTGCACTTTCTTTTCCCCTTTATTTTAGCAATTTTAGTTGTGGTTCATTTAATATTTTTACATATAGAGGGATCCAATAGTCCTGTGGGGTCGAAGACTCCTGTGGACGATGTGGTATTTCATGTTTATTATACATCTAAAGACTGATATGGAATAGTGGTTACGCTTATGTTATTGAGTATAGTTGTGTATTTAATGCCTAATTTATTGGGCGATCCAGAAAATTTTATTCAAGCTAACTCATTAGTAACCCCAGTGCACATTCAGCCTGAGTGATACTTTTTATTTGCTTATGCAATTTTGCGCTCAATACCGAATAAATTCGGGGGGGTTGTGTCTATGTTTTTAAGTATATTAATTTTATTTTTTTTC
>gi|6088049|dbj|AB033182.1|_Acropora_florida_mitochondrial_cytb_gene_for_cytochrome_b_partial_cds
ACGGGGTGCTTTTTGTCCATGCATTATTGTGCACAGGTCGGCTTGGCTTTTGCATCGGTGGGACATATTATGCGCGATGTAAACTATGGGTTTTTATTAAGATATTTTCATGCTAATGGGGCTTCTCTGTTTTTTTTATGTCTTTATTTTCATATTGGGAGAAGTTTGTATTATGGGGGTTATTTGAAAGGTCCGGTTTGGCGAGTTGGCATTGTAATATTTCTTTTGACGATGGCGACGGCTTTTCTGGGCTATGTGCTACCTTGAGGTCAAATGTCTTTCTGGGGGGCGACGGTTATTACAAATCTATTGTCCGCAATACCCTATGTGGGGACAGATGTTGTGCAATGAGTTTGAGGGGGTTTTAGTGTCTCTGGGGCCACGCTCACTAGATTTTTTAGTCTGCACTTTCTTTTCCCCTTTATTTTAGCAATTTTAGTTGTGGTTCATTTAATATTTTTACATATAGAGGGATCCAATAGTCCTGTGGGGTCGAAGACTCCTGTGGACGATGTGGTATTTCATGTTTATTATACATCTAAAGACTGATATGGAATAGTGGTTACGCTTATGTTATTGAGTATAGTTGTGTATTTAATGCCTAATTTATTGGGCGATCCAGAAAATTTTATTCAAGCTAACTCATTAGTAACCCCAGTGCACATTCAGCCTGAGTGATACTTTTTATTTGCTTATGCAATTTTGCGCTCAATACCGAATAAATTCGGGGGGGTTGTGTCTATGTTTTTAAGTATATTAATTTTATTTTTTTTC
